# Supplementary material for: The unusual quadruple bonding of nitrogen in ThN
Source: Nat Commun. 2023 Nov 24;14:7677. doi: 10.1038/s41467-023-43208-z (PMC10667236; doi:10.1038/s41467-023-43208-z)
Supplement: Supplementary file 4 — Source Data [file 41467_2023_43208_MOESM4_ESM.zip]

Archive with 8 entries (8 files):
- README.txt
- SourceData_Fig.1a.dat
- SourceData_Fig.1b.xlsx
- SourceData_Fig.1c_2c.pptx
- SourceData_Fig.2a.dat
- SourceData_Fig.2b.xlsx
- SourceData_Fig.3.xlsx
- SourceData_Supp.Fig.1.xlsx
