# Supplementary material for: The unusual quadruple bonding of nitrogen in ThN
Source: Nat Commun. 2023 Nov 24;14:7677. doi: 10.1038/s41467-023-43208-z (PMC10667236; doi:10.1038/s41467-023-43208-z)
Supplement: Supplementary file 4 — Source Data [file 41467_2023_43208_MOESM4_ESM.zip › SourceData_Fig.1b.xlsx]

## Sheet: Sheet1
X	Y
Binding Enrgy	Relative Intensity
eV
ThC- hv = 1.909eV	ThC- hv = 1.909eV
1.90904	10.0966
1.90902	0.06267
1.90897	0.00862
1.90891	0.41505
1.90882	0.83684
1.90871	0.05503
1.90858	5.30389e-05
1.90842	0.000292974
1.90825	0.000268594
1.90805	0.67399
1.90783	2.09668
1.90759	4.98268
1.90733	1.29009
1.90704	0.40972
1.90673	4.65129
1.9064	3.45379
1.90605	4.32699
1.90568	4.02984
1.90529	3.21465
1.90487	2.34713
1.90443	0.7604
1.90397	0.36507
1.90349	0.21103
1.90298	2.98979
1.90246	2.78618
1.90191	0.08428
1.90134	1.35574
1.90074	4.7681
1.90013	13.3529
1.89949	7.2183
1.89883	6.38468
1.89815	2.56011
1.89745	0.76227
1.89673	1.38294
1.89598	0.000518059
1.89521	1.14441
1.89442	1.99937
1.89361	0.000271885
1.89278	0.000438499
1.89192	0.18134
1.89104	1.02697
1.89014	4.41735
1.88922	7.80391
1.88828	10.4456
1.88731	16.8838
1.88632	16.819
1.88531	14.0267
1.88428	8.70824
1.88323	9.55119
1.88215	14.1153
1.88105	9.998
1.87993	8.45425
1.87879	11.7852
1.87763	17.5945
1.87644	9.85032
1.87523	11.7277
1.874	18.8613
1.87275	23.6181
1.87148	30.8322
1.87018	54.6599
1.86886	114.022
1.86752	185.88
1.86616	410.9
1.86478	518.94
1.86337	644.698
1.86194	531.486
1.86049	412.92
1.85902	258.926
1.85753	119.207
1.85601	41.0857
1.85447	18.4565
1.85291	12.7352
1.85133	15.0216
1.84972	16.6064
1.8481	6.28118
1.84645	4.2328
1.84478	7.95997
1.84308	9.09154
1.84137	5.00281
1.83963	5.26428
1.83787	5.81045
1.83609	8.4098
1.83429	11.6049
1.83246	12.0627
1.83062	11.6385
1.82875	13.4794
1.82685	15.1565
1.82494	18.3106
1.823	17.7987
1.82105	11.9353
1.81907	13.5179
1.81706	12.7048
1.81504	11.4948
1.81299	5.62961
1.81092	8.03981
1.80883	10.2724
1.80672	12.0714
1.80459	11.1896
1.80243	12.4344
1.80025	12.8395
1.79805	13.6524
1.79582	16.1079
1.79358	17.715
1.79131	27.8936
1.78902	43.7698
1.78671	63.3461
1.78437	136.513
1.78201	305.271
1.77963	378.271
1.77723	287.644
1.77481	170.307
1.77236	124.631
1.7699	152.632
1.76741	271.189
1.76489	497.63
1.76236	571.643
1.7598	409.047
1.75722	180.008
1.75462	70.7276
1.752	34.721
1.74935	20.3377
1.74668	20.4569
1.74399	15.3329
1.74128	15.6501
1.73854	17.0685
1.73579	15.7865
1.73301	17.778
1.7302	21.1972
1.72738	25.3158
1.72453	21.1507
1.72166	15.2974
1.71877	10.8713
1.71586	7.50499
1.71292	7.66773
1.70996	21.5717
1.70698	40.9968
1.70398	84.5978
1.70096	180.253
1.69791	539.095
1.69484	1136.53
1.69174	1181.49
1.68863	589.937
1.68549	188.671
1.68233	81.8631
1.67915	64.0716
1.67594	99.6037
1.67272	137.633
1.66947	257.609
1.6662	613.842
1.6629	825.204
1.65958	642.631
1.65625	281.33
1.65288	70.3805
1.6495	38.684
1.64609	26.872
1.64266	15.2046
1.63921	7.64986
1.63574	8.98141
1.63224	15.1269
1.62872	19.0952
1.62518	24.4651
1.62161	23.855
1.61803	21.9704
1.61442	26.2693
1.61079	23.2844
1.60713	18.9125
1.60345	13.4811
1.59975	16.1384
1.59603	13.5585
1.59229	12.0207
1.58852	11.036
1.58473	21.0153
1.58092	49.8555
1.57708	107.485
1.57322	289.035
1.56934	888.971
1.56544	2130.97
1.56151	2781.96
1.55756	1652.75
1.55359	471.221
1.5496	68.052
1.54558	17.1845
1.54154	6.0441
1.53748	4.44505
1.5334	3.89225
1.52929	3.29479
1.52516	3.1799
1.521	3.54171
1.51683	5.87961
1.51263	8.31837
1.50841	9.65001
1.50416	13.5831
1.4999	11.8826
1.49561	13.0936
1.4913	20.594
1.48696	20.8977
1.4826	32.5547
1.47822	50.5563
1.47382	50.4949
1.46939	48.9822
1.46494	30.27
1.46047	15.6918
1.45597	11.8641
1.45146	5.51226
1.44691	2.30143
1.44235	3.9518
1.43776	4.55901
1.43315	2.00834
1.42852	1.95639
1.42386	2.20724
1.41919	3.36456
1.41448	2.77758
1.40976	6.47537
1.40501	3.34291
1.40024	3.44945
1.39545	4.23566
1.39063	3.28978
1.38579	4.25786
1.38093	3.10647
1.37604	3.16045
1.37114	3.77553
1.3662	1.35282
1.36125	1.0969
1.35627	0.65234
1.35127	1.25929
1.34625	2.82206
1.3412	2.8948
1.33613	1.97684
1.33103	1.56628
1.32592	2.83368
1.32078	3.17044
1.31561	2.54633
1.31043	2.30849
1.30522	2.08887
1.29999	3.47152
1.29473	1.71597
1.28945	1.26611
1.28415	0.987
1.27882	1.0777
1.27348	0.94561
1.2681	0.76952
1.26271	2.48469
1.25729	2.01326
1.25185	3.43267
1.24638	4.37503
1.24089	6.17215
1.23538	9.70076
1.22985	6.26848
1.22429	3.36797
1.21871	2.17037
1.2131	1.68011
1.20747	1.60166
1.20182	2.68131
1.19615	3.06152
1.19045	1.67248
1.18472	2.62104
1.17898	1.43033
1.17321	0.3918
1.16742	0.30057
1.1616	1.00488
1.15576	1.89516
1.1499	4.18225
1.14401	1.5699
1.1381	2.02013
1.13217	1.88658
1.12621	1.85375
1.12023	3.46355
1.11422	8.63812
1.1082	16.9269
1.10214	15.3218
1.09607	10.2293
1.08997	8.17481
1.08385	3.049
1.0777	1.15429
1.07153	1.95611
1.06534	2.69613
1.05912	2.81114
1.05288	1.52804
1.04661	1.50575
1.04033	1.58806
1.03401	0.5773
1.02768	0.79224
1.02132	1.13756
1.01493	0.50209
1.00853	0.3349
1.0021	0.67514
0.99564	0.63457
0.98916	1.22505
0.98266	1.5646
0.97613	1.41199
0.96958	1.66478
0.96301	0.93717
0.95641	0.7468
0.94979	0.84134
0.94314	1.66487
0.93647	1.47522
0.92978	1.08429
0.92306	0.87416
0.91632	1.63144
0.90955	2.34585
0.90276	1.85434
0.89595	0.67066
0.88911	0.68249
0.88225	1.55755
0.87536	0.71731
0.86845	0.27679
0.86152	0.49163
0.85456	0.6913
0.84758	0.95753
0.84057	0.88965
0.83354	0.60107
0.82649	0.90738
0.81941	0.67273
0.8123	1.46868
0.80518	1.32147
0.79802	1.16463
0.79085	0.8083
0.78365	0.46723
0.77642	0.87059
0.76917	2.01903
0.7619	2.10409
0.7546	1.3165
0.74728	0.21614
0.73994	0.00802
0.73257	0.25942
0.72517	0.46122
0.71775	0.55115
0.71031	0.19457
0.70284	0.39658
0.69535	0.83897
0.68783	2.35402
0.68029	1.80796
0.67272	0.4127
0.66513	0.37737
0.65752	1.00735
0.64988	1.14126
0.64221	2.00049
0.63453	1.10388
0.62681	0.37025
0.61908	0.40079
0.61131	1.01911
0.60353	2.09713
0.59571	2.5039
0.58788	1.99795
0.58002	1.7243
0.57213	1.81709
0.56422	0.70955
0.55629	0.3216
0.54833	0.71813
0.54034	0.98663
0.53233	1.25438
0.5243	1.39123
0.51624	0.89526
0.50816	0.83954
0.50005	1.31281
0.49192	1.80665
0.48376	1.48254
0.47558	2.09953
0.46737	2.01223
0.45913	0.84798
0.45088	0.70119
0.44259	1.46532
0.43429	1.20806
0.42595	1.31056
0.4176	1.24431
0.40921	1.22742
0.40081	1.59702
0.39237	2.35292
0.38392	2.32843
0.37543	1.40654
0.36693	2.01794
0.35839	0.94684
0.34983	0.41283
0.34125	0.78482
0.33264	1.39927
0.32401	1.65065
0.31535	1.34498
0.30667	1.57732
0.29796	2.3457
0.28922	2.0817
0.28046	2.40021
0.27168	2.35128
0.26287	1.95997
0.25403	1.64175
0.24517	1.87864
0.23628	1.55174
0.22737	0.62233
0.21844	1.08639
0.20947	1.221
0.20048	3.30969
0.19147	2.96568
0.18243	1.88227
0.17337	4.58775
0.16428	2.40869
0.15516	1.74445
0.14602	1.78963
0.13686	1.09436
0.12766	0.96703
0.11845	1.70037
0.1092	1.912
0.09993	1.35289
0.09064	2.31249
0.08132	2.27063
0.07197	2.06139
0.0626	1.97389
0.0532	2.96295
0.04378	2.47794
0.03433	1.09903
0.02486	1.57635
0.01536	2.23572
0.00583	3.9316
-0.00372	2.49149
-0.0133	2.38175
-0.0229	3.00624
-0.03253	3.33635
-0.04219	2.98522
-0.05187	1.99085
-0.06158	2.69214
-0.07131	3.72134
-0.08107	3.53662
-0.09085	2.35558
-0.10067	2.44008
-0.1105	2.35719
-0.12037	2.6861
-0.13026	2.43065
-0.14017	3.54586
-0.15011	4.07173
-0.16008	3.46547
-0.17008	3.61582
-0.1801	4.08258
-0.19014	2.80142
-0.20022	2.39832
-0.21032	3.52846
-0.22044	4.42179
-0.23059	4.93312
-0.24077	4.13496
-0.25097	5.10875
-0.2612	4.79722
-0.27146	5.98952
-0.28174	5.22903
-0.29205	6.02824
-0.30239	4.64832
-0.31275	4.8856
-0.32314	2.76338
-0.33356	4.92611
-0.344	5.92787
-0.35447	5.85823
-0.36496	5.41309
-0.37549	2.81822
-0.38603	3.77421
-0.39661	4.12548
-0.40721	2.98763
-0.41784	3.24199
-0.42849	3.28156
-0.43917	3.90173
-0.44988	4.50889
-0.46062	3.54811
-0.47138	4.07549
-0.48217	3.2961
-0.49298	3.98004
-0.50382	3.04974
-0.51469	3.58957
-0.52559	3.54655
-0.53651	2.82049
-0.54746	2.95003
-0.55844	3.87734
-0.56944	2.66678
-0.58047	2.58161
-0.59153	2.15862
-0.60261	2.71072
-0.61373	1.75111
-0.62486	2.85655
-0.63603	2.64524
-0.64722	2.00269
-0.65844	1.89502
-0.66969	1.88882
-0.68096	2.75083
-0.69226	1.56108
-0.70359	1.49167
-0.71495	1.24367
-0.72633	2.29125
-0.73774	2.11551
-0.74918	2.48968
-0.76064	2.96696
-0.77214	1.4964
-0.78366	2.30202
-0.7952	2.36201
