# Supplementary material for: The unusual quadruple bonding of nitrogen in ThN
Source: Nat Commun. 2023 Nov 24;14:7677. doi: 10.1038/s41467-023-43208-z (PMC10667236; doi:10.1038/s41467-023-43208-z)
Supplement: Supplementary file 4 — Source Data [file 41467_2023_43208_MOESM4_ESM.zip › SourceData_Fig.2b.xlsx]

## Sheet: Sheet1
X	Y
Binding Enrgy	Relative Intensity
eV
ThN- hv = 1.909eV	ThN- hv = 1.909eV
1.90901	0.50157
1.90899	3.0415
1.90895	3.68913
1.90888	0.12266
1.90879	0.61184
1.90868	0.00495
1.90855	0.00165
1.9084	1.28932e-05
1.90822	0.31916
1.90802	5.44359e-05
1.9078	0.00557
1.90756	4.62515e-06
1.9073	2.75523e-06
1.90701	0.14455
1.90671	3.69364e-06
1.90638	5.7116e-07
1.90603	1.21115e-06
1.90565	2.58037e-06
1.90526	0.00108
1.90484	0.00354
1.9044	4.05825e-05
1.90394	1.94998e-05
1.90346	8.27611e-06
1.90296	0.000106775
1.90243	5.5426e-07
1.90188	0.02126
1.90131	0.43109
1.90072	0.14318
1.9001	0.55723
1.89947	0.01331
1.89881	0.03889
1.89813	0.55011
1.89743	0.18383
1.8967	0.03541
1.89595	0.04505
1.89519	8.62691e-05
1.8944	0.00302
1.89358	0.04157
1.89275	0.09884
1.89189	1.85386
1.89102	0.57786
1.89012	0.75449
1.88919	0.00251
1.88825	0.03097
1.88728	0.31242
1.8863	0.64958
1.88529	0.91552
1.88425	1.36492
1.8832	2.18968
1.88212	3.80513
1.88103	3.46192
1.87991	3.78765
1.87876	1.45989
1.8776	0.00022941
1.87641	0.000283533
1.87521	0.06942
1.87398	0.61137
1.87272	1.91512
1.87145	2.87591
1.87015	1.52412
1.86884	1.96912
1.8675	4.09696
1.86613	0.54913
1.86475	0.69236
1.86334	1.35176
1.86192	2.14418
1.86047	1.48128
1.85899	1.72725
1.8575	1.52186
1.85598	2.02316
1.85444	2.50576
1.85288	1.79643
1.8513	1.34362
1.8497	2.03504
1.84807	3.56094
1.84642	6.65073
1.84475	8.4122
1.84306	7.80097
1.84134	3.38147
1.83961	1.42265
1.83785	1.26869
1.83607	0.94936
1.83426	3.527
1.83244	3.6877
1.83059	2.02483
1.82872	3.59029
1.82683	2.32577
1.82491	1.81778
1.82298	3.29922
1.82102	5.65346
1.81904	9.5565
1.81704	17.2973
1.81501	32.7845
1.81297	65.2852
1.8109	113.248
1.80881	161.227
1.80669	111.235
1.80456	37.0332
1.8024	15.7297
1.80022	6.99325
1.79802	1.90768
1.7958	2.71019
1.79355	5.5959
1.79128	6.66547
1.78899	6.01911
1.78668	3.36684
1.78434	5.22439
1.78199	7.54148
1.77961	6.06751
1.77721	2.10199
1.77478	6.65567
1.77234	9.23731
1.76987	8.95
1.76738	7.28824
1.76487	5.69776
1.76233	6.32336
1.75978	6.85322
1.7572	7.81566
1.75459	10.4725
1.75197	12.3508
1.74932	11.7953
1.74666	15.1331
1.74397	14.2446
1.74125	15.4511
1.73852	10.086
1.73576	9.58401
1.73298	7.95246
1.73018	10.2461
1.72735	9.50313
1.72451	2.9757
1.72164	2.55449
1.71875	4.61193
1.71583	6.4486
1.7129	7.43072
1.70994	10.9474
1.70696	27.4517
1.70395	54.2582
1.70093	146.445
1.69788	424.078
1.69481	854.93
1.69172	869.037
1.6886	488.671
1.68547	156.734
1.68231	48.8039
1.67912	23.9204
1.67592	13.0317
1.67269	5.4827
1.66944	4.39048
1.66617	10.5315
1.66288	10.0467
1.65956	11.4567
1.65622	11.0894
1.65286	11.8498
1.64947	17.3153
1.64607	24.7543
1.64264	25.9269
1.63918	20.739
1.63571	21.1273
1.63221	23.3076
1.62869	20.4091
1.62515	15.6576
1.62159	8.57279
1.618	6.91948
1.61439	3.95224
1.61076	4.2666
1.6071	4.65318
1.60343	4.7646
1.59973	6.15871
1.59601	12.8244
1.59226	44.5628
1.58849	166.464
1.5847	604.823
1.58089	1740.99
1.57705	2489.72
1.5732	2045.43
1.56932	975.235
1.56541	221.431
1.56149	30.2503
1.55754	9.98884
1.55357	7.95032
1.54957	4.69015
1.54556	4.51107
1.54152	4.96125
1.53745	3.81974
1.53337	2.55565
1.52926	3.56463
1.52513	4.74992
1.52098	4.93672
1.5168	2.64101
1.5126	3.79876
1.50838	6.12669
1.50414	2.81601
1.49987	2.5108
1.49558	2.19099
1.49127	3.34471
1.48693	5.5735
1.48258	7.13492
1.47819	10.865
1.47379	15.6039
1.46936	7.98337
1.46491	6.05435
1.46044	6.22612
1.45595	3.02037
1.45143	1.4504
1.44689	3.44868
1.44232	2.29541
1.43774	3.46537
1.43313	3.00539
1.42849	2.1239
1.42384	2.53534
1.41916	4.0526
1.41446	2.18152
1.40973	1.33901
1.40499	2.0908
1.40022	3.88872
1.39542	1.9465
1.39061	1.97913
1.38577	1.61292
1.3809	2.83036
1.37602	2.03408
1.37111	0.70542
1.36618	1.28959
1.36122	1.74143
1.35624	2.51818
1.35124	1.37274
1.34622	0.57607
1.34117	0.77652
1.3361	1.29038
1.33101	2.14545
1.32589	1.88946
1.32075	1.4485
1.31559	2.05124
1.3104	1.68661
1.30519	1.58403
1.29996	1.57498
1.2947	0.29453
1.28943	0.69339
1.28412	0.92977
1.2788	1.48523
1.27345	1.13095
1.26808	0.74528
1.26268	1.32445
1.25726	1.98082
1.25182	1.14944
1.24636	0.43755
1.24087	0.17219
1.23536	0.23432
1.22982	0.03626
1.22426	0.20203
1.21868	0.65876
1.21307	2.00803
1.20745	1.42111
1.20179	0.99818
1.19612	0.42885
1.19042	0.24979
1.1847	1.10132
1.17895	0.54493
1.17318	0.44012
1.16739	0.21668
1.16157	0.28621
1.15573	0.30371
1.14987	0.28031
1.14398	0.60995
1.13807	0.89558
1.13214	0.45829
1.12618	0.54832
1.1202	0.38396
1.1142	0.7445
1.10817	0.9914
1.10212	0.39198
1.09604	0.000100237
1.08994	0.1142
1.08382	0.74016
1.07767	0.57059
1.0715	0.39136
1.06531	0.77548
1.05909	0.58856
1.05285	0.59237
1.04659	0.5725
1.0403	0.1579
1.03399	0.34132
1.02765	1.34862
1.02129	1.4426
1.01491	0.58253
1.0085	0.27665
1.00207	0.35985
0.99561	0.29257
0.98914	0.13968
0.98263	0.12195
0.97611	0.31114
0.96956	0.20385
0.96298	0.7231
0.95638	1.27834
0.94976	2.05537
0.94312	1.94801
0.93645	0.30328
0.92975	0.47383
0.92303	0.77405
0.91629	1.07241
0.90953	0.65161
0.90274	0.75582
0.89592	0.67355
0.88908	0.52267
0.88222	0.3942
0.87534	0.69617
0.86843	0.77088
0.86149	0.45764
0.85453	0.96421
0.84755	0.90771
0.84054	1.3862
0.83351	0.63931
0.82646	0.60494
0.81938	0.40898
0.81228	0.29083
0.80515	0.56728
0.798	1.37743
0.79082	1.32426
0.78362	0.6257
0.7764	0.67054
0.76915	0.81269
0.76187	1.60452
0.75458	1.7268
0.74726	0.69674
0.73991	0.49647
0.73254	1.37006
0.72514	1.43475
0.71773	0.98151
0.71028	0.83532
0.70281	1.02169
0.69532	1.06375
0.6878	0.76738
0.68026	0.54516
0.6727	0.78139
0.66511	0.99593
0.65749	0.74419
0.64985	0.34554
0.64219	0.14653
0.6345	0.40546
0.62679	1.4251
0.61905	1.1885
0.61129	0.94183
0.6035	0.93952
0.59569	0.3391
0.58785	0.98807
0.57999	0.88692
0.57211	0.95117
0.5642	0.53298
0.55626	1.16852
0.5483	1.49895
0.54032	0.32982
0.53231	0.28531
0.52427	0.69768
0.51622	1.9221
0.50813	0.43976
0.50002	0.23638
0.49189	0.69373
0.48373	1.07165
0.47555	1.58362
0.46734	1.44665
0.45911	1.05305
0.45085	1.12187
0.44257	0.84948
0.43426	0.6598
0.42593	1.50116
0.41757	1.64547
0.40919	1.56863
0.40078	1.07573
0.39235	0.82071
0.38389	0.94639
0.37541	0.8979
0.3669	0.56116
0.35837	0.71385
0.34981	0.52034
0.34122	1.13517
0.33262	1.28093
0.32398	2.07349
0.31532	1.40159
0.30664	0.94545
0.29793	1.84817
0.2892	2.54203
0.28044	1.81955
0.27165	0.44996
0.26284	0.791
0.25401	1.04182
0.24514	0.92561
0.23626	2.31676
0.22735	1.61413
0.21841	0.42687
0.20945	0.42585
0.20046	0.89141
0.19144	1.43436
0.18241	1.2619
0.17334	1.3803
0.16425	1.79874
0.15514	1.29167
0.146	1.70397
0.13683	0.98957
0.12764	1.15079
0.11842	1.17346
0.10918	1.20585
0.09991	1.06261
0.09061	1.49751
0.08129	1.43951
0.07195	1.14347
0.06257	1.86624
0.05318	2.23755
0.04375	1.57198
0.03431	1.38336
0.02483	1.01212
0.01533	1.68117
0.0058	1.13552
-0.00375	0.88543
-0.01333	1.24833
-0.02293	1.26475
-0.03256	1.78859
-0.04221	2.10945
-0.0519	2.37655
-0.0616	1.17392
-0.07134	2.3826
-0.0811	3.11108
-0.09088	2.09148
-0.10069	2.39142
-0.11053	1.33801
-0.12039	2.20924
-0.13028	1.74825
-0.1402	2.61919
-0.15014	1.55323
-0.16011	1.95831
-0.1701	1.73801
-0.18012	1.47992
-0.19017	1.96285
-0.20024	3.34573
-0.21034	2.06508
-0.22047	2.67363
-0.23062	1.7971
-0.2408	2.50908
-0.251	4.0495
-0.26123	3.0879
-0.27149	3.04846
-0.28177	3.05469
-0.29208	4.59557
-0.30242	3.23149
-0.31278	3.51236
-0.32317	3.00818
-0.33358	1.88688
-0.34403	2.58476
-0.35449	3.66546
-0.36499	2.62221
-0.37551	2.37626
-0.38606	3.10768
-0.39663	3.66885
-0.40724	1.88
-0.41786	1.65866
-0.42852	1.63709
-0.4392	2.19147
-0.44991	1.23009
-0.46064	1.87083
-0.47141	2.97115
-0.48219	3.14738
-0.49301	2.9817
-0.50385	1.6564
-0.51472	1.65346
-0.52562	1.53243
-0.53654	1.7266
-0.54749	1.80776
-0.55846	3.23596
-0.56947	1.39768
-0.5805	1.65736
-0.59156	1.33761
-0.60264	1.05785
-0.61375	1.4268
-0.62489	1.81633
-0.63606	1.33081
-0.64725	1.05205
-0.65847	1.81299
-0.66972	0.74917
-0.68099	1.71813
-0.69229	1.1465
-0.70362	0.78543
-0.71498	0.7888
-0.72636	1.10621
-0.73777	1.18111
-0.74921	0.87326
-0.76067	1.21977
-0.77216	1.47163
-0.78368	1.43827
-0.79523	1.40369
