# Supplementary material for: The unusual quadruple bonding of nitrogen in ThN
Source: Nat Commun. 2023 Nov 24;14:7677. doi: 10.1038/s41467-023-43208-z (PMC10667236; doi:10.1038/s41467-023-43208-z)
Supplement: Supplementary file 4 — Source Data [file 41467_2023_43208_MOESM4_ESM.zip › SourceData_Fig.3.xlsx]

## Sheet: Fig_1_c
S1			Energies of atomic orbitals				MO energies of ThN				MO energies of ThC
Distance (nm)	Height (nm)		X	Y/Energy (eV)	meaning		X	Y/Energy (eV)	meaning		2.4	-13.383	17sig
0	-0.17		0.3	-18.648	N-2s AO		1	-16.239	17sig		2.6	-13.383
1.27	-0.17		0.5	-18.648			1.2	-16.239
2.55	-0.22										2.4	-7.053	18sig
3.82	-0.43		0.3	-7.17	N-2p AO		1	-7.844	18sig		2.6	-7.053	--
5.09	-0.3		0.5	-7.17			1.2	-7.844
6.36	-0.2										2.4	-7.666	10pi
7.64	-0.05		1.7	-4.437	Th-7s AO		1	-8.701	10pi		2.6	-7.666
8.91	-0.1		1.9	-4.437			1.2	-8.701
10.18	-0.05										2.4	-6.585	19sig
11.46	-0.35		1.7	-3.796	Th-5f AO		1	-6.568	19sig		2.6	-6.585
12.73	0.05		1.9	-3.796			1.2	-6.568
14	-0.36										2.4	-5.417	1del
15.27	0.19		1.7	-3.142	Th-6d AO		1	-5.322	1del		2.6	-5.417
16.55	-0.19		1.9	-3.142			1.2	-5.322
17.82	0.06										2.4	-4.614	3pi
19.09	0.38		1.7	-0.853	Th-7p AO		1	-4.553	3pi		2.6	-4.614
20.37	-0.04		1.9	-0.853			1.2	-4.553
21.64	0.16										2.4	-4.36	6sig
22.91	-0.38						1	-4.271	6sig		2.6	-4.36
24.19	0.12		3.1	-13.818	C-2s AO		1.2	-4.271
25.46	0.01		3.3	-13.818							2.4	-3.765	1phi
26.73	-0.02		--	--			1	-3.493	1phi		2.6	-3.765
28	0.08		3.1	-5.352	C-2p AO		1.2	-3.493	--
29.28	0		3.3	-5.352							2.4	-3.499	2del
30.55	0.11						1	-3.161	2del		2.6	-3.499
31.82	-0.09						1.2	-3.161
33.1	0.52										2.4	-3.402	4pi
34.37	0.22						1	-3.268	4pi		2.6	-3.402
35.64	1.64						1.2	-3.268	--
36.91	1.7										2.4	-2.554	7sig
38.19	2.07						1	-2.267	7sig		2.6	-2.554
39.46	1.81						1.2	-2.267
40.73	1.35
42.01	1.57
43.28	1.15
44.55	0.5
45.82	0.87
47.1	-0.08
48.37	-0.16
49.64	0.32
50.92	-0.31
52.19	0.14
53.46	0.25
54.73	-0.25
56.01	-0.24
57.28	0.38
58.55	-0.14
59.83	0.16
61.1	0.23
62.37	-0.23
63.65	-0.19
64.92	-0.18
66.19	0.28
67.46	-0.07
68.74	-0.31
70.01	0.16
71.28	-0.33
72.56	-0.19
73.83	-0.28
75.1	-0.2
76.37	-0.44
77.65	-0.32
78.92	0.08
80.19	-0.11
81.47	-0.34
