# Supplementary material for: The unusual quadruple bonding of nitrogen in ThN
Source: Nat Commun. 2023 Nov 24;14:7677. doi: 10.1038/s41467-023-43208-z (PMC10667236; doi:10.1038/s41467-023-43208-z)
Supplement: Supplementary file 4 — Source Data [file 41467_2023_43208_MOESM4_ESM.zip › SourceData_Supp.Fig.1.xlsx]

## Sheet: Φύλλο1
Coordinates of ThC			Coordinate of ThN
Th	0.000000 0.000000 -0.002987		Th	0.000000 0.000000 -0.011824
C	0.000000 0.000000 1.936687		N	0.000000 0.000000 1.811824
